# Supplementary material for: Association of Mediterranean Diet Scores with Psychological Distress in Pregnancy: The Japan Environment and Children’s Study
Source: Nutrients. 2025 Nov 25;17(23):3697. doi: 10.3390/nu17233697 (PMC12693845; doi:10.3390/nu17233697)
Supplement: Supplementary file 1 [file nutrients-17-03697-s001.zip]

Archive with 2 entries (2 files):
- Table S1_2025.11.pdf
- Table S2_2025.11.pdf
